# Supplementary material for: Molecular Characterisation, Isolation, and Antibody Response to Influenza D Virus in Naturally Infected Cattle
Source: Viruses. 2026 May 29;18(6):626. doi: 10.3390/v18060626 (PMC13307713; doi:10.3390/v18060626)
Supplement: Supplementary file 1 [file viruses-18-00626-s001.zip]

Archive with 1 entries (1 files):
- viruses-4307637-supplementary.pdf
